# Supplementary material for: Vitamin D status in post-medieval Northern England: Insights from dental histology and enamel peptide analysis at Coach Lane, North Shields (AD 1711–1857)
Source: PLoS One. 2024 Jan 31;19(1):e0296203. doi: 10.1371/journal.pone.0296203 (PMC10830048; doi:10.1371/journal.pone.0296203)
Supplement: S2 Table — (XLSX) [file pone.0296203.s003.xlsx]

## Sheet: Sheet1
Individual	No. of episodes	Age of episode(s)	Highest % IGD per 0.5mm2	Equivalent D'Ortenzio et al. 2016 score(s)	Developmental record available	Wilsons bands associated with IGD
CL 13	1	6-11 months	0.123	2	0-3.5 years	No
CL 14	0	NA	NA	NA	0-3 years	NA
CL 25	0	NA	NA	NA	0-10 years	NA
CL 57	2	0-6 months; 2.5 years	18.8%, 4.3%	2, 1	0-10 years	Yes
CL 63	2	birth, 2.5 years	NA, 6.8%	2,1	0-10 years	Yes
CL 66	10	1, 2, 3, 4, 5, 6, 7, 8, 9, 12 years	47%, 54%, 20%, 16.8%, 15.8%, NA, NA, 5.8%, NA, NA	3, 3, 3, 3, 2, 2, 2, 2, 1, 2	6 months -14 years	No
CL 82	5	1, 2, 2.5, 3, 4, 5.5 years	3.5%, 6.9%, 9.6%, 23.5%, 15.4%	1, 2, 3, 3, 2	6 months -14 years	Yes
CL 84	1	2.5 years	0.023	1	0-10 years	No
CL 87	2	0-6 months, 1-1.5 years	58.4%, 30%	3, 3	0-10 years	Yes
CL 92	0	NA	NA	NA	0-10 years	NA
CL 107	1	6 months	0.05	1	0-10 years	No
CL 118	2	birth, 6 months	13.6%; NA	2,2	0-10 years	Yes
CL 120	1	2	NA	2	6 months -14 years	Yes
CL 122	2	1, 2.5-5.5 years	NA, 5.5%	1, 1	6 months -14 years	No
CL 123	5	2.5, 3.5, 4.5, 5-9, 12.5-16.5 years	NA, 7.6%, NA, 7.1%, 2.4%	1, 1, 1, 1, 1	2-20 years	No
CL 127	3	1, 2, 2.5 years	19.4%, NA, NA	2, 2, 1	0-10 years	Yes
CL 129	4	1-1.5, 2-2.5, 3-4.5, 5.5	9.5%, NA, 8.3%, 2.5%	2, 2, 2, 1	6 months -14 years	Yes
CL 234	0	NA	negligible (developmental IGD)	Less than 1	0-10 years	No
CL 247	1	birth-6 months	0.027	1	0-10 years	No
CL 253	0	NA	NA	NA	6 months -14 years	NA
CL 258	2	3.5, 4.5	9%, 10.3%	2, 2	6 months -14 years	No
