# Supplementary material for: Vitamin D status in post-medieval Northern England: Insights from dental histology and enamel peptide analysis at Coach Lane, North Shields (AD 1711–1857)
Source: PLoS One. 2024 Jan 31;19(1):e0296203. doi: 10.1371/journal.pone.0296203 (PMC10830048; doi:10.1371/journal.pone.0296203)
Supplement: S3 Table — (XLSX) [file pone.0296203.s004.xlsx]

## Sheet: Sheet1
Non-adults (<20 years)		Lesions associated with active rickets					Lesions associated with healed rickets		Lesions associated with active or healed rickets
Individual	Age-at-death	cranial vault porosity	orbital roof porosity	long bone metaphyseal porosity	costo-chrondral rib porosity	porosity/fraying of bone under growth plate	cranial vault thickening	long bone thickening	Lower limb long bone deformity	coxa vara	metaphyseal cupping of long bones	upper limb bowing deformity	costo-chrondral flaring	costo-chrondral deformation	ilium deformation
CL 21	1.5 years	A	A	A	A	A	A	A	P	A	P	U	A	A	A
CL 118	3-4 years	P	P	P	A	A	A	A	P	P	A	A	A	A	A
CL 14	3-5 years	A	A	A	A	A	A	A	P	P	A	A	A	A	A
CL 25	3.5-4.5 years	A	A	A	A	A	A	A	A	A	A	A	A	A	A
CL 152	5-7 years	A	A	A	U	A	A	A	A	A	A	U	U	U	U
CL 13	7-9 years	A	A	P	A	A	A	A	A	A	A	A	A	A	A
CL 57	9-11 years	A	A	A	A	A	A	A	A	A	A	A	A	A	A
CL 84	10-12 years	A	P*	A	A	A	A	A	A	A	A	A	A	A	A
CL 127	13-15 years	P✙	A	P✙	A	A	A	A	A	A	A	A	A	A	A
CL 107	14-16 years	P	A	A	A	A	A	A	P	A	P	P	P	A	A
CL 122	15-17 years	A	A	P	A	A	A	A	P	A	A	A	A	A	A
CL 87	15-20 years	A	A	A	A	A	A	A	A	A	A	A	A	A	A
Adults (>20 years)		Lesions associated with osteomalacia						Lesions associated with residual rickets
Individual	Age-at-death	psuedofractures (any location)	deformation of ribs and/or sternum	deformation of scapular blade	deformation of ilium and/or pubis	deformation of sacrum	vertebral compression fracture(s) and/or extreme biconcavity	cortical thinning & low trabecular density	bending deformity of lower limb	bending deformity of upper limb	genu valgum
CL 66	20-34 years	A	U	U	A	U	A	A	P	P	U
CL 82	20-34 years	A	A	A	A	A	A	A	P	P	A
CL 92	20-34 years	A	A	A	A	A	A	A	A	A	A
CL 121	20-34 years	A	A	A	A	A	A	A	A	A	A
CL 167	20-34 years	A	A	A	A	A	P	P	U	A	U
CL 247	20-34 years	A	A	A	A	U	A	A	A	A	A
CL 63	35-49 years	A	A	A	A	U	A	A	A	A	A
CL 123	35-49 years	A	A	A	A	A	A	A	A	A	A
CL 129	35-49 years	A	U	U	A	U	A	A	A	A	A
CL 234	35-49 years	A	P	A	A	U	A	A	A	A	A
CL 258	35-49 years	A	A	A	A	U	A	A	A	A	A
CL 120	50+ years	A	A	A	A	U	A	A	P	A	P
CL 253	20+ years	A	U	U	U	U	U	A	U	U	U
Key: P = present, A = absent; U = unobservable
*this porosity is clear expansion of the inner table and likely not attributable to VDD
✙This individual has a diagnosis of scurvy and some of these lesions overlap with those of rickets. Porosity in this individual is in the form of fine, cortical perforations consistant with capillary innervation.
S1 table one: Macroscopic lesions associated with VDD after Brickley et al., 2020
